# Supplementary material for: A Comparative Study of Two Synthesis Methods for Poly(Acrylic Acid-Co-Acrylamide) Incorporating a Hyperbranched Star-Shaped Monomer
Source: Polymers (Basel). 2025 Apr 1;17(7):964. doi: 10.3390/polym17070964 (PMC11991247; doi:10.3390/polym17070964)
Supplement: Supplementary file 1 [file polymers-17-00964-s001.zip]

Archive with 1 entries (1 files):
- polymers-3482012-supplementary.pdf
